# Supplementary material for: The impact of strike action by Ghana registered nurses and midwives on the access to and utilization of healthcare services
Source: PLoS One. 2022 Oct 14;17(10):e0275661. doi: 10.1371/journal.pone.0275661 (PMC9565728; doi:10.1371/journal.pone.0275661)
Supplement: S1 File — (XLS) [file pone.0275661.s001.xls]

## Sheet: ASSESSMENT OF IMPACT OF STRIKE
Region	District	Facility	Type	OPDB	OPDS	OPDA	AdmissionB	AdmissionS	AdmissionA	DeliveryB	DeliveryS	DeliveryA	SurgeriesB	SurgeriesS	SurgeriesA	ReproductiveB	ReproductiveS	ReproductiveA	ANCB	ANCS	ANCA
Ahafo	Asunafo North	Government	Hospital	363	41	441	71	5	73	18	3	25	1	0	2	68	0	230	135	9	175
Ashanti	Adansi South district	Government	Hospital	165	64	136	102	0	87	8	0	6	2	0	2	23	0	23	17	0	65
Ashanti	Adansi South district	Government	Health Center	68	0	64	0	0	0	10	0	17	0	0	0	15	0	18	81	0	79
ASHANTI	AFIGYA KWABRE SOUTH(ABOABOGYA H/C)	Government	Health Center	14	3	25	0	0	0	1	0	0	0	0	0	20	0	1	1	0	1
ASHANTI	AFIGYA KWABRE SOUTH (APAGYA)	CHAG	Hospital	66	57	78	15	6	20	1	1	1	0	0	0	19	0	17	25	0	29
ASHANTI	AFIGYA KWABRE SOUTH (ATIMATIM)	Government	Health Center	121	0	126	6	0	9	1	0	3	0	0	0	102	0	34	11	0	18
Ashanti	Bekwai municipal	Government	Hospital	408	80	362	10	4	19	9	0	2	3	0	1	12	28	28	6	0	26
ASHANTI	AFIGYA KWABRE SOUTH(ADWUMAKASE-KESE)	Government	Health Center	17	10	23	10	1	7	4	3	4	0	0	0	15	0	16	16	13	14
ASHANTI	AFIGYA KWABRE SOUTH (MPOBI)	Government	Health Center	24	38	35	0	0	0	0	1	0	0	0	0	11	0	2	0	0	0
ASHANTI	AFIGYA KWABRE SOUTH (AFRANCHO)	Government	Polyclinic	299	55	409	29	10	42	5	2	15	3	0	3	256	0	251	146	0	143
ASHANTI	AFIGYA KWABRE SOUTH ( BROFOYEDRU)	Government	Health Center	12	6	17	1	1	2	0	0	0	0	0	0	2	20	3	8	2	5
Ashanti	Bosomtwe	Government	Hospital	218	102	290	16	0	8	7	0	9	6	0	10	31	56	134	53	30	51
Ashanti	Bosomtwe	Government	Health Center	8	0	7	0	0	0	5	0	2	0	0	0	254	82	98	15	2	0
Ashanti	Bosomtwe	CHAG	Health Center	18	12	23	0	0	0	3	0	2	0	0	0	54	4	6	5	4	6
Ashanti	Bosomtwe	Government	Health Center	45	49	61	14	4	5	1	0	0	0	0	0	28	10	24	3	0	2
Ashanti	Asante Akim North	Government	Health Center	77	0	98	6	0	4	2	3	0	NA	NA	NA	0	0	40	40	2	40
Ashanti	Asante Akim North	CHAG	Hospital	747	383	489	222	190	67	17	NA	18	35	14	6	33	23	31	95	2	70
Ashanti	Bosomtwe	CHAG	Hospital	710	438	820	46	35	36	11	1	9	0	0	0	29	0	45	50	9	85
Ashanti	Asante Akim Central	Government	Hospital	302	15	305	20	1	26	14	1	12	6	0	5	179	0	323	63	0	74
Ashanti	Amansie Central	CHAG	Hospital	50	20	100	30	5	50	20	1	20	5	0	10	20	0	30	30	0	35
Ashanti	Juaben	Government	Hospital	76	89	123	21	1	24	7	0	9	2	0	2	25	0	15	75	0	61
Ashanti	Ejura-Sekyedumase	Government	Hospital	134	43	168	100	41	112	27	6	18	4	4	7	501	0	627	81	0	88
Ashanti	Asante Akim South	Government	Health Center	120	15	97	4	0	3	6	0	3	0	0	0	25	0	22	30	0	45
Ashanti	Ahafo Ano-North	Government	Hospital	327	81	307	76	7	85	8	0	5	3	0	1	116	0	33	41	8	33
Ashanti	Asokwa sub metro	Government	Hospital	897	595	898	32	22	26	19	6	19	9	3	21	74	0	128	285	147	339
Ashanti	Bekwai municipal	Government	Health Center	7	0	11	0	0	0	0	0	0	0	0	0	3	0	5	0	0	0
Bono	Jaman North	Government	Hospital	944	0	191	248	0	127	18	0	19	12	0	8	52	0	24	93	0	46
Bono	Sunyani West	Government	Hospital	689	421	708	212	194	229	17	8	15	8	0	2	10	0	22	183	0	256
Bono	Sunyani West	Government	Polyclinic	102	0	110	4	0	9	5	0	4	1	0	2	8	0	12	39	0	59
Bono	Berekum East	CHAG	Hospital	1067	807	1200	119	97	132	20	19	33	20	11	27	87	99	82	143	55	230
BONO	DORMAA WEST	Government	Hospital	163	172	203	22	7	19	18	3	7	2	0	0	77	41	60	42	0	37
Bono	Wenchi	CHAG	Hospital	418	189	589	87	71	152	24	7	19	63	14	68	7	0	7	28	24	72
Bono	Wenchi	Government	Health Center	51	24	86	2	0	3	0	0	1	0	0	0	4	0	19	30	0	30
Bono	Tain District	Government	Hospital	30	20	60	10	5	1	10	0	5	8	0	10	25	0	30	45	0	50
Bono	Wenchi	Government	Health Center	81	0	178	0	0	0	1	0	1	0	0	0	17	0	32	4	0	9
Bono East	Techiman municipal	Government	Hospital	316	235	326	72	20	42	4	2	4	13	6	11	76	7	44	72	21	75
Bono East	Techiman municipal	CHAG	Hospital	1568	823	1599	234	59	244	23	0	30	34	1	34	0	0	0	360	182	417
Bono East	Techiman municipal	Government	Hospital	222	91	213	23	13	19	6	0	4	5	0	3	115	8	102	213	0	211
Central	Cape coast	Government	Health Center	31	0	25	12	0	5	0	0	5	N/A	N/A	N/A	5	0	12	3	0	12
Central	Upper Denkyira West	Government	Health Center	110	0	138	0	0	0	4	0	1	0	0	0	26	0	33	41	0	70
CENTRAL	AGONA EAST	CHAG	Polyclinic	128	98	133	20	12	7	4	3	8	0	0	0	2	5	4	27	35	21
CENTRAL	AGONA EAST	Government	Health Center	28	7	26	4	0	2	2	0	5	0	0	0	4	0	8	19	0	14
CENTRAL	AGONA EAST	Government	Health Center	23	0	24	6	0	24	0	0	2	0	0	0	0	0	2	14	0	17
Central	Upper Denkyira East	Government	Hospital	600	230	760	49	3	56	17	1	24	6	0	7	12	0	38	126	0	155
Central	Gomoa West, Apam	CHAG	Hospital	213	172	228	45	25	35	9	11	9	6	4	8	233	0	134	46	0	35
Central	Abura Asebu Kwamankese	Government	Hospital	1080	139	860	40	15	27	22	11	18	13	4	8	60	0	80	105	0	54
Central	Twifo Atti Morkwa	Government	Health Center	67	17	50	3	0	2	1	O	3	0	0	0	12	0	15	17	3	10
Central	Assin South	Government	Health Center	54	14	82	1	0	4	0	2	1	0	0	0	7	3	22	8	2	15
Central	Assin South	Government	Health Center	59	21	62	0	0	0	1	0	2	0	0	0	10	0	25	33	0	57
Central	Cape coast Municipal	Government	Hospital	262	153	442	190	115	133	15	0	0	13	1	13	-	0	0	40	46	124
Central	KEEA	Government	CHIP	30	1	35	Nil	Nil	Nil	0	P	0	Nil	Nil	Nil	10	1	5	5	2	5
Central	Komenda Edina Eguafo Abrem	Government	Health Center	40	5	30	0	0	0	4	3	2	0	0	0	27	4	10	20	7	25
Central	KEEA	Government	Hospital	70	10	20	140	100	110	3	1	7	0	0	0	12	0	15	10	0	15
CENTRAL	AGONA EAST	Government	Health Center	59	0	69	5	0	14	2	0	3	0	0	0	2	0	3	16	0	21
CENTRAL	AGONA EAST	Government	Health Center	33	11	41	8	0	3	0	1	3	0	0	0	0	1	3	14	6	15
CENTRAL	AGONA EAST	Government	Health Center	35	0	37	4	0	8	2	2	1	0	0	0	2	2	1	12	17	17
Central	Twifo Atti Mokwa	Government	Hospital	115	0	246	41	0	34	16	0	8	10	0	8	67	0	75	65	0	87
Central	Hemang Lower Denkyira	Government	Health Center	56	0	47	0	0	0	1	0	0	0	0	0	12	0	14	5	0	16
Central	Hemang Lower Denkyira	Government	Health Center	102	2	87	0	0	0	5	0	7	0	0	0	116	0	129	32	0	29
Central	Ajumako Enyan Esiam district	Government	Hospital	251	114	273	67	0	62	5	0	6	2	0	2	15	0	49	17	0	23
Eastern	Akuapem- North	Government	Hospital	838	404	981	62	5	49	19	3	15	11	1	11	1	0	0	73	8	103
Eastern	Upper Manya Krobo	Government	Hospital	204	0	234	35	5	44	8	3	7	7	0	9	5	2	19	66	0	89
Eastern	Birim North	Government	Hospital	297	46	382	62	1	71	10	1	8	18	0	40	31	0	157	46	3	65
Eastern	Asamankese	Government	Hospital	360	66	220	50	14	72	19	1	21	14	0	24	50	0	70	67	0	70
Eastern	New Juaben South	Government	Hospital	435	282	568	52	31	38	16	9	13	40	6	32	21	0	53	64	0	296
Greater Accra	Lekma	Government	Hospital	200	0	100	12	5	5	10	0	15	10	0	5	50	0	20	70	0	60
Greater Accra	Shai osudoku	Government	Hospital	302	20	785	60	1	34	40	1	23	23	0	18	140	0	219	225	0	295
GREATER ACCRA	SHAI-OSUDOKU	Government	Health Center	25	0	16	0	0	0	0	1	0	0	0	0	2	0	0	10	0	6
GREATER ACCRA	SHAI-OSUDOKU	CHAG	Hospital	135	118	124	3	5	4	3	2	3	0	0	0	0	0	0	17	7	19
Greater Accra	SHAI-OSUDOKU	Government	CHIPS COMPOUND	10	0	8	0	0	0	0	0	2	0	0	0	3	0	13	7	0	10
Greater Accra	Weija- Gbawe Municipal	Government	Polyclinic	32	0	27	6	0	3	3	1	3	0	0	0	30	0	54	27	0	32
Greater Accra	Weija-Gbawe Municipal	Government	Health Center	47	0	46	6	0	8	2	0	8	0	0	0	43	0	59	26	0	40
Greater Accra	Lekma	Government	Polyclinic	100	15	50	20	0	5	15-20	0	2020-10-15	0	0	0	50	0	20	100	0	50
Greater Accra	Lekma	Government	Hospital	350	200	230	24	28	34	38	23	18	23	18	15	118	78	45	126	111	77
Greater Accra	Ada East District	Government	Hospital	452	78	369	157	29	168	15	7	14	4	0	6	25	3	26	8	0	39
Greeter Accra	Weija- Gbawe Municipal	Government	Hospital	1113	70	1177	45	3	71	27	20	28	16	2	211	140	0	147	81	0	98
North East	West Mamprusi	CHAG	Health Center	83	60	91	12	2	9	0	0	0	0	0	0	0	0	0	7	0	4
North East	West Mamprusi	Government	Health Center	69	0	55	17	0	12	0	0	0	0	0	0	7	0	8	3	0	0
North East	West Mamprusi	Government	Polyclinic	142	0	144	18	0	2	8	0	5	0	0	0	0	0	0	0	0	0
North east	Chereponi	Government	Hospital	236	0	260	70	0	80	15	1	9	0	0	0	2	0	3	78	0	84
North east	Chereponi	Government	Health Center	66	0	43	4	0	2	1	1	2	0	0	0	12	0	18	3	0	27
North East	West Mamprusi	Government	Hospital	399	13	423	265	8	298	24	8	31	10	0	5	212	0	320	222	0	290
North East	West Mamprusi	Government	Health Center	96	0	101	21	0	31	3	0	3	0	0	0	11	0	5	33	0	28
North East	West Mamprusi	CHAG	Health Center	90	25	54	0	0	0	1	0	1	0	0	0	0	0	0	9	0	14
North East	West Mamprusi	CHAG	Health Center	228	113	324	13	14	30	0	0	0	0	0	0	0	0	0	41	0	20
Northern	Tatale/Sanguli	CHAG	Hospital	148	74	150	31	4	27	4	4	8	7	2	0	13	0	11	39	0	51
Northern	Tatale/ Sanguli	Government	Health Center	16	0	12	0	0	0	1	0	0	0	0	0	21	0	18	3	0	9
Northern	Kpandai	Government	Hospital	70	0	125	82	0	90	14	0	8	6	0	4	0	0	0	87	0	85
Northern	Kpandai	CHAG	Hospital	60	105	81	24	38	32	2	3	12	1	1	3	17	0	22	41	0	68
Northern	Tamale Metro	Government	Hospital	414	0	508	101	0	129	41	7	44	10	3	9	49	0	46	376	0	431
Northern	Gushegu Municipality	Government	Hospital	280	0	286	100	0	81	17	0	17	3	0	1	Nil	Nil	Nil	12	0	14
Northern	Savelugu Municipal	Government	Hospital	499	7	476	111	0	131	39	0	29	8	0	8	95	0	40	242	0	351
Northern	Tamale Metropolis	Government	Hospital	1854	0	2995	153	0	414	63	0	162	25	0	62	56	0	243	351	0	1042
Oti	Biakoye	Government	Hospital	453	217	487	67	29	81	7	10	18	4	2	4	2	1	11	33	4	36
OTI	Kadjebi	CHAG	Hospital	215	78	225	80	54	63	6	7	9	4	3	5	16	3	47	17	22	25
Oti	Nkwanta South	Government	Hospital	157	175	182	142	48	96	9	6	9	4	0	4	25	0	34	58	0	66
Oti	Krachi West	Government	Hospital	509	262	552	66	9	69	16	2	20	9	1	6	65	0	59	132	41	156
Savanah Region	Bole	Government	Hospital	360	66	405	50	14	72	4	1	21	50	14	6	23	50	0	70	0	70
Savannah Region	Sawla Tuna Kalba	Government	Health Center	3	0	7	0	0	0	0	0	1	0	0	0	0	0	3	5	0	2
Savannah Region	Sawla Tuna Kalba	Government	Health Center	39	12	39	0	0	0	2	0	0	0	0	0	5	0	5	16	2	7
Savannah Region	Sawla Tuna Kalba	Government	Health Center	9	6	7	0	0	0	1	0	0	0	0	0	0	3	0	3	2	2
Savannah Region	Sawla Tuna Kalba	Government	Chps compound	8	0	5	0	0	0	1	0	0	0	0	0	3	0	2	2	0	2
Savannah Region	Sawla Tuna Kalba	Government	Health Center	14	0	20	0	0	0	1	2	1	0	0	0	2	0	3	6	1	13
Savannah Region	Sawla Tuna Kalba	CHAG	Health Center	0	0	0	0	0	0	0	4	2	0	0	0	0	2	1	34	40	32
Savannah Region	Sawla Tuna Kalba	CHAG	Health Center	0	0	0	0	0	0	3	3	2	0	0	0	4	0	5	6	0	8
Savannah Region	Sawla Tuna Kalba	Government	Chps	4	3	9	0	0	0	3	1	1	0	0	0	1	0	3	6	0	5
Savannah Region	Sawla Tuna Kalba	Government	Chps compound	12	0	14	0	0	0	0	0	1	0	0	0	0	0	0	10	0	5
Savannah Region	Sawla Tuna Kalba	Government	Hospital	162	108	224	34	27	37	6	8	3	5	4	2	5	0	2	13	9	5
Upper East	Kasena Nankana west	Government	Hospital	89	8	89	37	0	24	6	1	4	1	0	1	60	0	97	9	0	7
Upper East	Bongo	Government	Hospital	203	212	208	19	0	24	22	0	22	11	0	18	16	0	23	35	0	43
Upper east	Builsa north	CHAG	Hospital	216	82	180	55	16	42	8	3	4	3	1	1	0	0	0	15	4	15
Upper East	Bongo	Government	Health Center	21	0	35	0	0	0	4	0	3	0	0	0	13	0	19	23	0	39
Upper east	Builsa north	Government	Hospital	278	151	277	176	32	151	8	4	9	6	0	10	0	0	9	31	0	36
Upper East	Kassena/Nankana municipality	Government	Hospital	152	124	161	92	15	58	231	1	21	5	0	7	156	30	165	20	0	10
Upper East	Bongo	Government	Health Center	46	11	53	0	0	0	1	2	1	0	0	0	14	0	2	13	5	11
Upper East	Bawku west-Zebilla	Government	Hospital	350	10	412	102	16	87	17	18	22	6	3	9	12	0	0	7	0	10
Upper East	Bongo	Government	Health Center	52	0	29	0	0	0	2	1	1	0	0	0	8	0	6	15	0	13
Upper East	Bongo	Government	Health Center	43	0	34	0	0	0	0	0	1	0	0	0	1	0	10	6	0	10
UPPER EAST	BOLGATANGA MUNICIPAL	Government	Hospital	819	146	932	176	12	193	6	6	44	25	0	48	129	10	124	58	0	85
Upper East	Talensi District	Government	Hospital	240	72	230	55	28	44	10	10	10	1	0	2	41	8	25	41	0	36
Upper West	Nadowli Kaleo	Government	Health Center	12	6	11	0	0	0	1	0	2	0	0	0	4	0	6	1	0	4
Upper West	Nadowli Kaleo	Government	CHPS Zone	0	1	0	0	0	0	0	0	0	0	0	0	2	5	6	2	5	4
Upper West	Nadowli Kaleo	Government	Hospital	154	0	88	85	7	48	14	12	14	7	2	7	50	9	95	9	0	36
Upper West	Nadowli Kaleo	Government	Health Center	43	0	43	0	0	0	0	0	0	0	0	0	13	0	16	6	0	11
Upper West	Nadowli Kaleo	Government	CHPS Zone	1	0	4	0	0	0	0	0	0	0	0	0	3	0	2	2	0	2
Upper West	Nadowli Kaleo	Government	Health Center	3	0	11	0	0	0	0	0	1	0	0	0	12	0	17	7	0	6
Upper west	Nadowli Kaleo	Government	CHPS Zone	3	0	10	0	0	0	0	0	0	0	0	0	11	0	19	7	0	11
Upper west	Nandom municipal	CHAG	Hospital	267	119	293	126	41	76	22	14	25	1	0	9	30	1	49	45	0	88
Upper West	Nadowli Kaleo	Government	Health Center	51	0	42	0	0	0	1	0	1	0	0	0	7	0	9	1	0	4
Upper West	Nadowli Kaleo	Government	Health Center	98	7	48	0	0	0	1	2	2	0	0	0	15	7	19	6	1	6
Upper west	Sissala West	Government	Hospital	99	0	113	39	0	40	6	0	2	0	0	0	5	0	5	39	0	40
Upper west	Lawra municipal	Government	Hospital	212	0	213	174	2	197	14	2	7	6	1	3	37	0	9	21	0	19
Upper West	Nadowli Kaleo	Government	CHPS	14	0	8	0	0	0	0	0	0	0	0	0	15	0	11	8	0	5
Upper west	Sissala East	Government	Polyclinic	65	8	62	0	0	0	3	2	4	0	0	0	3	0	2	6	2	3
UPPER WEST	SISSALA EAST	Government	Health Center	33	1	35	0	0	0	1	1	0	0	0	0	0	0	0	7	0	16
Upper west	Sissala East	Government	Hospital	175	0	124	75	0	46	13	2	17	9	6	10	0	0	1	10	0	42
Upper west	sissala east	Government	Health Center	14	0	3	0	0	0	0	0	0	0	0	0	0	0	0	4	0	0
Upper west	Sissala East	Government	Health Center	0	0	1	0	0	0	0	0	0	0	0	0	0	3	0	0	2	1
Upper west	Gwollu	Government	Hospital	99	0	113	39	0	40	6	0	2	0	0	0	5	0	5	35	0	39
Upper west	Wa Municipal	Government	Hospital	256	20	430	62	5	54	42	12	38	12	0	6	156	0	96	68	2	44
Upper west	Wa Municipal	Government	Regional hospital	102	6	84	16	5	21	12	0	8	8	0	10	6	0	12	30	5	33
Upper west	Wa Municipal	Government	Chps zone	44	0	52	0	0	0	3	0	1	0	0	0	21	0	9	15	0	9
Upper west	Jirapa	CHAG	Hospital	57	0	86	66	4	84	19	3	40	13	2	12	13	0	15	12	0	12
Upper West	Nadowli Kaleo	Government	CHPS Zone	2	0	1	0	0	0	0	0	0	0	0	0	1	0	7	1	0	4
VOLTA	HOHOE	Government	Hospital	1078	420	1088	313	115	273	18	5	14	10	0	13	117	1	227	141	0	158
VOLTA	SOUTH TONGU	Government	Hospital	219	111	321	42	3	36	10	1	3	2	4	8	116	0	69	72	6	76
Volta	Ho Teaching Hospital	Government	Hospital	741	182	874	79	28	110	23	4	17	12	0	15	102	0	131	135	0	137
Volta	North Dayi	CHAG	Hospital	44	85	81	41	24	51	2	6	6	3	0	3	0	0	0	21	0	17
Volta	Central tongu	Government	Health Center	108	24	129	6	0	7	2	0	4	0	0	0	98	7	102	78	11	98
Volta	Central tongu	Government	Health Center	56	5	60	4	0	3	2	0	3	0	0	0	40	6	48	67	5	79
Volta	South Dayi	Government	Hospital	267	186	254	58	21	48	15	4	12	9	3	0	3	0	2	56	0	86
VOLTA	Kpando	CHAG	Hospital	617	220	589	67	5	49	11	0	11	19	1	19	26	0	24	73	0	87
VOLTA	Ho MUNICIPALITY	Government	Hospital	429	25	522	213	0	217	13	0	15	14	0	12	31	0	21	160	0 (nil)	248
Volta	Keta Municipal Hospital	Government	Hospital	301	233	256	233	91	127	9	7	12	2	0	0	0	0	0	31	0	62
VOLTA	CENTRAL TONGU	Government	Hospital	271	47	337	37	2	37	10	0	11	4	0	7	305	0	125	79	0	80
Western	Shama	Government	Chp	50	5	20	N/A	N/A	N/A	N/A	N/A	Nil	Nil	Nil	Nil	5	Nil	10	8	Nil	8
Western	shama	Government	CHPS	28	0	15	0	0	0	5	0	1	0	0	0	68	0	86	25	0	12
Western	Ellembelle	CHAG	Hospital	703	369	804	122	81	148	23	25	27	24	14	21	28	0	31	166	61	177
Western	Tarkwa Nsuaem Municipal	Government	Hospital	344	57	404	46	0	60	4	0	9	6	0	8	11	0	14	84	4	117
western	Shama	Government	Health Center	7	0	13	0	0	0	2	0	0	0	0	0	8	0	5	7	0	4
Western	Jomoro Municipal	Government	Hospital	387	351	429	52	25	47	7	5	5	5	0	5	15	2	18	40	0	50
Western	shama	Government	Health Center	36	0	57	4	0	3	0	0	0	0	0	0	0	0	1	1	0	2
Western	Shama	Government	Chps	40	0	67	0	0	0	8	0	4	0	0	0	30	0	20	50	0	20
Western	Shama	Government	CHPS	13	0	20	0	0	0	0	0	0	0	0	0	10	0	15	0	0	0
Western	Shama	Government	Hospital	236	309	277	8	11	17	1	7	5	3	6	4	15	16	10	110	91	50
Western	Sekondi Takoradi	Government	Hospital	372	167	438	28	9	39	11	0	5	2	0	5	124	0	214	78	0	109
Western	Effia Kwesimintsim municipal assembly	Government	Hospital	250	74	342	34	3	33	9	4	8	16	1	6	27	0	25	137	43	132
Western	Shama	Government	Health Center	13	0	8	5	0	3	2	0	1	0	0	0	9	0	4	7	0	4
Western	Wassa Amenfi East Municipal	Government	Hospital	224	0	211	216	17	190	34	4	38	4	1	7	116	0	113	138	0	180
Western	Sekondi Takoradi Metropolitan Assembly	Government	Hospital	663	138	580	434	43	421	8	0	7	26	0	26	130	0	95	83	0	125
Western North	Bia west	Government	Hospital	71	0	25	75	0	78	13	0	14	8	1	6	3	0	5	4	0	5
Western North	Bia west	Government	Health Center	24	9	44	23	11	38	4	3	3	0	0	0	10	0	14	33	0	22
Western North	Bia East	Government	Health Center	29	33	34	0	0	0	1	2	0	0	0	0	28	7	3	10	5	5
Western North	Bia East	Government	CHPS	41	0	56	0	0	0	12	0	15	0	0	0	22	0	11	21	0	43
WESTERN NORTH	SUAMAN	Government	Hospital	61	31	59	11	3	8	1	1	0	0	0	0	50	0	75	15	3	10
Western North	Aowin Municipal	Government	Hospital	244	194	299	98	58	76	7	4	6	1	1	7	132	65	62	51	1	56
WESTERN NORTH	BIBIANI ANHWIASO BEKWAI MUNICIPAL	Government	Hospital	147	0	233	66	0	102	10	0	16	6	1	9	53	0	71	68	0	121
Western North	Bia west	Government	Health Center	16	14	20	16	16	21	1	0	1	0	0	0	0	0	0	0	8	6
Western North	Bia west	CHAG	Clinic	17	24	14	0	0	0	0	2	4	0	0	0	0	0	0	0	0	5
Western North	Bia East	Government	Health Center	63	17	68	14	17	4	0	1	2	0	0	0	0	0	4	13	0	19
Western North	Bia East	Government	Health Center	11	3	15	0	2	4	1	0	2	0	0	0	5	0	4	22	3	26
